# Supplementary material for: Testing for Differences in Metabolism Among Females and Dimorphic Males of Four Dung Beetle Species (Coloeoptera: Scarabaeinae)
Source: Integr Org Biol. 2025 Jul 26;7(1):obaf031. doi: 10.1093/iob/obaf031 (PMC12392089; doi:10.1093/iob/obaf031)
Supplement: obaf031_Supplemental_Files [file obaf031_supplemental_files.zip]

Archive with 3 entries (3 files):
- all.data.foranalysis.xlsx
- Supplementary Figures and Tables.pdf
- Supplementary Methods.pdf
