# Supplementary material for: Testing for Differences in Metabolism Among Females and Dimorphic Males of Four Dung Beetle Species (Coloeoptera: Scarabaeinae)
Source: Integr Org Biol. 2025 Jul 26;7(1):obaf031. doi: 10.1093/iob/obaf031 (PMC12392089; doi:10.1093/iob/obaf031)
Supplement: obaf031_Supplemental_Files [file obaf031_supplemental_files.zip › all.data.foranalysis.xlsx]

## Sheet: Metadata
Metadata for Killeffer et al.	The CO2 produced by females and major and minor males of four species of dung beetle.
Column Name	Description
ID	Identification number of each beetle
mean.co2	CO2 produced by the beetle over a 60 s interval
trial.temp	Incubators set to a trial temperature of 15 C
mean.activity	Mean activity of the beetle during metabolic trial
Sex	Sex of the beetle; levels include female, major, and minor
Start.Mass	Beetle mass at the beginning of the trial
End.Mass	Beetle mass at the end of the trial
Species	Species of beetle; levels include Onthophagus taurus (O.taurus), Othophagus hecate (O.hecate), Phanaeus vindex (P.vindex), and Oxyternon silenus (O. silenus)

## Sheet: all.data.foranalysis
ID	mean.co2	trial.temp	mean.activity	Sex	Start.Mass	End.Mass	Species
Oh01	0.00900449	15	1	minor	0.0355	0.0349	O.hecate
Oh02	0.012909	15	2	major	0.0636	0.0633	O.hecate
Oh03	0.021415	15	2	major	0.0666	0.0651	O.hecate
Oh04	0.0171021	15	2	minor	0.0394	0.0383	O.hecate
Oh05	0.0219664	15	2	major	0.0753	0.0737	O.hecate
Oh06	0.0135259	15	1	major	0.0549	0.0542	O.hecate
Oh07	0.0150541	15	2	major	0.0462	0.0458	O.hecate
Oh08	0.0188973	15	2	minor	0.0449	0.0448	O.hecate
Oh09	0.00728637	15	1	minor	0.0388	0.0387	O.hecate
Oh10	0.0161152	15	2	minor	0.0541	0.0514	O.hecate
Oh11	0.00892285	15	1	female	0.0539	0.0532	O.hecate
Oh12	0.00984994	15	1	female	0.0643	0.0644	O.hecate
Oh15	0.0200868	15	2	female	0.0503	0.0503	O.hecate
Oh16	0.0086201	15	2	female	0.0442	0.0439	O.hecate
Oh17	0.01482	15	2	female	0.0562	0.056	O.hecate
Oh18	0.0176273	15	2	female	0.0505	0.0502	O.hecate
Oh19	0.0177944	15	2	female	0.0481	0.0478	O.hecate
Oh20	0.0151278	15	2	female	0.028	0.0279	O.hecate
Oh21	0.0186971	15	2	female	0.0673	0.0658	O.hecate
Oh22	0.0185793	15	2	female	0.0695	0.0675	O.hecate
Oh23	0.0157583	15	2	female	0.0568	0.0551	O.hecate
Oh24	0.0159753	15	2	female	0.0497	0.0493	O.hecate
Oh25	0.0127865	15	2	female	0.0527	0.0523	O.hecate
Oh26	0.0150651	15	2	female	0.0613	0.0608	O.hecate
Oh27	0.0159021	15	2	female	0.0448	0.0438	O.hecate
Oh28	0.0149345	15	2	female	0.0533	0.0523	O.hecate
Oh29	0.0167598	15	2	female	0.0464	0.0454	O.hecate
Oh30	0.0109045	15	2	female	0.0393	0.04	O.hecate
Oh31	0.0176272	15	2	major	0.049	0.0483	O.hecate
Oh32	0.0168892	15	1	major	0.0492	0.0478	O.hecate
Oh33	0.0109359	15	2	minor	0.0421	0.0409	O.hecate
Oh34	0.00857165	15	1	major	0.059	0.0585	O.hecate
Oh35	0.00817762	15	2	minor	0.0423	0.0424	O.hecate
Oh36	0.0165829	15	2	major	0.0419	0.0416	O.hecate
Oh37	0.0118323	15	2	minor	0.0461	0.0459	O.hecate
Oh38	0.00957564	15	2	major	0.0377	0.0373	O.hecate
Oh39	0.0176372	15	2	minor	0.0436	0.0436	O.hecate
Oh40	0.0213517	15	1.93333	major	0.0625	0.0589	O.hecate
Oh41	0.0170714	15	2	minor	0.0469	0.0449	O.hecate
Oh42	0.0109071	15	1	major	0.0567	0.0557	O.hecate
Oh43	0.0141782	15	2	minor	0.0447	0.0445	O.hecate
Oh44	0.0219181	15	2	major	0.0633	0.0613	O.hecate
Oh45	0.0116968	15	2	minor	0.0429	0.0414	O.hecate
Oh46	0.018688	15	1	major	0.0585	0.0567	O.hecate
Oh47	0.0143243	15	2	major	0.0663	0.0633	O.hecate
Oh48	0.0215856	15	2	minor	0.0525	0.0499	O.hecate
Oh49	0.0157835	15	2	major	0.0525	0.0522	O.hecate
Oh50	0.014394	15	2	major	0.0621	0.0592	O.hecate
Oh51	0.0195586	15	2	major	0.0686	0.0659	O.hecate
Oh52	0.0151695	15	2	major	0.0577	0.0575	O.hecate
Oh53	0.0124476	15	2	major	0.0527	0.051	O.hecate
Oh54	0.0150553	15	2	minor	0.0445	0.0443	O.hecate
Oh55	0.0102212	15	1	minor	0.0401	0.0388	O.hecate
Oh56	0.0161421	15	2	minor	0.0456	0.0454	O.hecate
Oh57	0.0139502	15	2	minor	0.0454	0.045	O.hecate
Oh58	0.0170313	15	2	minor	0.0402	0.04	O.hecate
Oh61	0.0121062	15	2	minor	0.0403	0.0402	O.hecate
Oh62	0.0116509	15	1	minor	0.0448	0.044	O.hecate
Os20	0.0388658	15	1	major	0.5436	0.5393	O.silenus
Os21	0.0455193	15	1	female	0.6465	0.6086	O.silenus
Os22	0.04879	15	2	female	0.5342	0.5042	O.silenus
Os23	0.0406529	15	1	major	0.5516	0.5451	O.silenus
Os24	0.0202429	15	1	female	0.7562	0.7506	O.silenus
Os25	0.0484246	15	1	major	0.6525	0.6289	O.silenus
Os26	0.0281802	15	1	major	0.4526	0.4448	O.silenus
Os27	0.0517345	15	2	female	0.6159	0.6032	O.silenus
Os28	0.0424786	15	2	major	0.5474	0.5319	O.silenus
Os29	0.0345349	15	1	female	0.6564	0.6441	O.silenus
Os30	0.0296489	15	1	major	0.586	0.5807	O.silenus
Os31	0.0524871	15	2	female	0.6022	0.5784	O.silenus
Os32	0.0194058	15	1	female	0.4094	0.4039	O.silenus
Os33	0.0466519	15	2	major	0.5723	0.5673	O.silenus
Os34	0.0459942	15	2	major	0.6459	0.6413	O.silenus
Os35	0.047565	15	2	major	0.5943	0.5783	O.silenus
Os36	0.0509508	15	2	female	0.6419	0.6241	O.silenus
Os37	0.0487603	15	2	female	0.5325	0.5171	O.silenus
Os38	0.0440925	15	1	major	0.6234	0.6071	O.silenus
Os39	0.0396064	15	1	female	0.6558	0.6544	O.silenus
Os40	0.0458746	15	2	female	0.5666	0.5499	O.silenus
Os41	0.0470159	15	1.4	major	0.5841	0.5647	O.silenus
Os42	0.0501081	15	2	female	0.6091	0.5937	O.silenus
Os43	0.0399756	15	1.1	major	0.5873	0.5704	O.silenus
Os44	0.039977	15	2	female	0.4772	0.4733	O.silenus
Os45	0.04897	15	2	major	0.6076	0.5925	O.silenus
Os46	0.052054	15	2	female	0.6584	0.6364	O.silenus
Os47	0.0508153	15	1.23333	major	0.6343	0.6226	O.silenus
Os48	0.0521841	15	2	major	0.633	0.6176	O.silenus
Os49	0.0409884	15	1	female	0.5686	0.5541	O.silenus
Os50	0.0481933	15	2	major	0.6117	0.5941	O.silenus
Os51	0.0406253	15	1	female	0.6622	0.6594	O.silenus
Os52	0.0497772	15	2	female	0.6606	0.637	O.silenus
Os53	0.038237	15	1	female	0.6393	0.6221	O.silenus
Os54	0.0350633	15	1	female	0.6705	0.6467	O.silenus
Os55	0.0392358	15	1.2	major	0.6262	0.6159	O.silenus
Os56	0.036698	15	1	female	0.5747	0.5726	O.silenus
Ot01	0.0245443	15	2	minor	0.0625	0.0623	O.taurus
Ot02	0.016453	15	2	major	0.0817	0.0801	O.taurus
Ot03	0.0198292	15	2	major	0.0898	0.0876	O.taurus
Ot04	0.00776537	15	2	major	0.0845	0.0829	O.taurus
Ot05	0.0234247	15	2	major	0.0923	0.0887	O.taurus
Ot06	0.0215012	15	2	major	0.0899	0.0874	O.taurus
Ot07	0.0217267	15	2	major	0.0919	0.0914	O.taurus
Ot08	0.00971826	15	1	major	0.0655	0.0644	O.taurus
Ot09	0.0207633	15	2	minor	0.0708	0.0677	O.taurus
Ot10	0.0208284	15	2	minor	0.0683	0.0682	O.taurus
Ot11	0.0183149	15	2	minor	0.0709	0.689	O.taurus
Ot12	0.020674	15	1	minor	0.0538	0.0534	O.taurus
Ot13	0.0226052	15	2	minor	0.072	0.0692	O.taurus
Ot14	0.0183092	15	1.1	minor	0.0546	0.0541	O.taurus
Ot15	0.0197977	15	2	minor	0.0778	0.0761	O.taurus
Ot16	0.00961931	15	1	minor	0.0678	0.0675	O.taurus
Ot17	0.0170278	15	2	minor	0.0673	0.0666	O.taurus
Ot18	0.0214631	15	2	minor	0.065	0.0653	O.taurus
Ot20	0.0165696	15	3	minor	0.0691	0.0689	O.taurus
Ot21	0.0209565	15	2	minor	0.0698	0.0684	O.taurus
Ot22	0.016254	15	2	minor	0.0722	0.072	O.taurus
Ot23	0.00971611	15	1.7	minor	0.0593	0.059	O.taurus
Ot24	0.0209871	15	2	minor	0.0659	0.0641	O.taurus
Ot25	0.0183066	15	2	minor	0.0648	0.0638	O.taurus
Ot26	0.0174487	15	2	minor	0.0496	0.0481	O.taurus
Ot27	0.020401	15	2	minor	0.0517	0.0515	O.taurus
Ot29	0.0207458	15	2	major	0.0631	0.0625	O.taurus
Ot30	0.018595	15	2	major	0.0672	0.067	O.taurus
Ot31	0.0220585	15	2	major	0.0839	0.0829	O.taurus
Ot32	0.0147955	15	2	major	0.0636	0.063	O.taurus
Ot33	0.0230312	15	2	major	0.1136	0.113	O.taurus
Ot34	0.0173623	15	2	major	0.0739	0.0721	O.taurus
Ot35	0.0216137	15	2	major	0.0842	0.0819	O.taurus
Ot36	0.0229287	15	2	major	0.0834	0.0822	O.taurus
Ot37	0.0201399	15	2	major	0.069	0.069	O.taurus
Ot38	0.0220504	15	2	major	0.0625	0.0622	O.taurus
Ot39	0.015499	15	2	major	0.0671	0.0655	O.taurus
Ot40	0.019265	15	2	major	0.0766	0.0755	O.taurus
Ot41	0.0222469	15	2	major	0.0817	0.0815	O.taurus
Ot42	0.0236544	15	2	minor	0.062	0.0618	O.taurus
Pv01	0.0273497	15	1.03333	major	0.8804	0.8726	P.vindex
Pv02	0.0168551	15	1.1	major	0.7909	0.784	P.vindex
Pv03	0.0472829	15	2	minor	0.5875	0.5799	P.vindex
Pv04	0.0519707	15	2.8	major	0.8251	0.7916	P.vindex
Pv05	0.0195038	15	1	minor	0.5241	0.5156	P.vindex
Pv08	0.0556551	15	3	minor	0.7277	0.7118	P.vindex
Pv09	0.0499205	15	3	major	0.8291	0.7999	P.vindex
Pv14	0.0538918	15	2.53333	major	0.8236	0.8186	P.vindex
Pv15	0.0518899	15	2	major	0.9236	0.9196	P.vindex
Pv16	0.0466249	15	2.53333	minor	0.6267	0.6212	P.vindex
Pv17	0.0497928	15	1.13333	major	0.8121	0.7908	P.vindex
Pv18	0.0482355	15	3	minor	0.538	0.5338	P.vindex
Pv19	0.0501165	15	2.4	minor	0.6208	0.6139	P.vindex
Pv20	0.0506081	15	3	minor	0.5496	0.5453	P.vindex
Pv21	0.0479913	15	2	minor	0.6178	0.6003	P.vindex
Pv22	0.0492823	15	2	major	0.7054	0.677	P.vindex
Pv23	0.0575417	15	3	major	0.781	0.7547	P.vindex
Pv24	0.0543138	15	3	major	0.9389	0.9219	P.vindex
Pv25	0.0517403	15	3	minor	0.6662	0.6425	P.vindex
Pv26	0.0490341	15	2	minor	0.4617	0.4454	P.vindex
Pv27	0.0534269	15	3	major	0.8897	0.8859	P.vindex
Pv28	0.0511456	15	2	major	0.7662	0.7629	P.vindex
Pv29	0.0504804	15	2.33333	minor	0.4858	0.4843	P.vindex
Pv30	0.0469079	15	2	minor	0.5078	0.5008	P.vindex
Pv31	0.0488948	15	2	minor	0.5302	0.5245	P.vindex
Pv32	0.0418696	15	1	minor	0.5028	0.4901	P.vindex
Pv33	0.0505607	15	3	major	0.7624	0.7515	P.vindex
Pv34	0.0489854	15	2	major	0.8738	0.8714	P.vindex
Pv35	0.0408716	15	2	minor	0.507	0.4997	P.vindex
Pv36	0.0469514	15	2	minor	0.4966	0.4927	P.vindex
Pv37	0.0499003	15	2	minor	0.5947	0.5913	P.vindex
Pv38	0.0520122	15	3	major	0.8489	0.8454	P.vindex
Pv39	0.0484393	15	3	major	0.7171	0.7136	P.vindex
Pv40	0.0521605	15	3	major	0.9798	0.9614	P.vindex
Pv41	0.0459296	15	2	major	0.6253	0.6234	P.vindex
Pv42	0.049554	15	2	major	0.7514	0.7482	P.vindex
Pv43	0.04647	15	2	major	0.6361	0.6327	P.vindex
Pv44	0.0479284	15	2	minor	0.5402	0.5376	P.vindex
Pv45	0.0404216	15	2	minor	0.5709	0.5669	P.vindex
Pv46	0.0460739	15	2	minor	0.5279	0.5259	P.vindex
OS03	0.0407909	15	1	minor	0.5253	NA	O.silenus
OS06	0.0215887	15	1	minor	0.4409	0.4153	O.silenus
OS09	0.0369211	15	1	minor	0.3932	0.3132	O.silenus
OS12	0.0371559	15	1	minor	0.4321	0.3968	O.silenus
OS13	0.0242079	15	1	minor	0.4212	0.3952	O.silenus
OS19	0.0342931	15	1	minor	0.3543	0.3324	O.silenus
OS22	0.0439578	15	1	minor	0.4823	0.4244	O.silenus
OS25	0.020649	15	1	minor	0.4062	0.3814	O.silenus
OS28	0.0352533	15	1	minor	0.5354	0.5151	O.silenus
OS31	0.0432395	15	1.13333	minor	0.4299	0.4103	O.silenus
OS36	0.0303642	15	1	minor	0.3557	0.339	O.silenus
OT04	0.0248073	15	1.4	female	0.1214	0.118	O.taurus
OT108	0.0283691	15	1.2	female	0.0947	0.0905	O.taurus
OT114	0.0255484	15	1	female	0.0827	0.0724	O.taurus
OT180	0.0352636	15	2	female	0.091	0.0824	O.taurus
OT182	0.0398558	15	2	female	0.0631	0.0543	O.taurus
OT184	0.0282283	15	1	female	0.1034	0.0877	O.taurus
OT186	0.0240459	15	2	female	0.0678	0.0563	O.taurus
OT187	0.0105096	15	1	female	0.0614	0.0468	O.taurus
OT25	0.0168983	15	3	female	0.1003	0.0962	O.taurus
OT28	0.0181338	15	2	female	0.1161	0.1133	O.taurus
OT34	0.0224621	15	1	female	0.0844	0.0766	O.taurus
V102	0.0704098	15	3	female	0.8381	0.778	P.vindex
V105	0.0708798	15	3	female	0.6504	0.6207	P.vindex
V108	0.0732206	15	2	female	0.7478	NA	P.vindex
V111	0.0805746	15	3	female	0.6197	0.6014	P.vindex
V114	0.0518525	15	2	female	0.5821	0.556	P.vindex
V117	0.0661929	15	2	female	0.8227	0.7811	P.vindex
V140	0.0700597	15	2	female	1.0959	1.0547	P.vindex
V143	0.0511757	15	2	female	0.9773	0.9576	P.vindex
V44	0.0699001	15	1	female	0.8808	NA	P.vindex
V84	0.0681515	15	3	female	0.9772	0.9122	P.vindex
